# Supplementary material for: Female Medical Students’ Experiences of Sexism during Clinical Placements: A Qualitative Study
Source: Healthcare (Basel). 2023 Mar 31;11(7):1002. doi: 10.3390/healthcare11071002 (PMC10094657; doi:10.3390/healthcare11071002)
Supplement: Supplementary file 1 [file healthcare-11-01002-s001.zip]

Archive with 1 entries (1 files):
- healthcare-2301768-supplementary.pdf
